# Supplementary material for: Impact of technical, patient-related and measurement variables on serial Hounsfield unit–based quantitative coronary plaque analysis in computed tomography: time for a new chapter
Source: Eur Heart J Imaging Methods Pract. 2025 Jan 29;3(1):qyaf014. doi: 10.1093/ehjimp/qyaf014 (PMC11891479; doi:10.1093/ehjimp/qyaf014)
Supplement: qyaf014_Supplementary_Data [file qyaf014_supplementary_data.zip]

Archive with 5 entries (5 files):
- Alpha Movie Clip.mp4
- Appendix figures and table.docx
- Appendix text.docx
- Videoclip 3D.mov
- Videoclip axial.mov
